# Supplementary material for: Structure and Function Analysis of Cultivated Meconopsis integrifolia Soil Microbial Community Based on High-Throughput Sequencing and Culturability
Source: Biology (Basel). 2023 Jan 19;12(2):160. doi: 10.3390/biology12020160 (PMC9952792; doi:10.3390/biology12020160)
Supplement: Supplementary file 1 [file biology-12-00160-s001.zip]

Archive with 5 entries (5 files):
- supplementary files/.DS_Store
- supplementary files/raw data.zip
- supplementary files/Table S1.xlsx
- supplementary files/Table S2.xlsx
- supplementary files/Table S3.xlsx
