# Supplementary material for: Structure and Function Analysis of Cultivated Meconopsis integrifolia Soil Microbial Community Based on High-Throughput Sequencing and Culturability
Source: Biology (Basel). 2023 Jan 19;12(2):160. doi: 10.3390/biology12020160 (PMC9952792; doi:10.3390/biology12020160)
Supplement: Supplementary file 1 [file biology-12-00160-s001.zip › supplementary files/Table S1.xlsx]

## Sheet: Sheet2
Table S1.Total culturable bacteria
number	Actinobacteria	Proteobacteria	Firmicutes	Bacteroidetes
Streptomyces	12	0	0	0
Microbacterium	3	0	0	0
Arthrobacter	1	0	0	0
Brevibacterium	1	0	0	0
Pseudomonas	0	5	0	0
Variovorax	0	2	0	0
Brevundimonas	0	2	0	0
Pedobacter	0	1	0	0
Ensifer	0	1	0	0
Caulobacter	0	1	0	0
Pararheinheimera	0	1	0	0
Peribacillus	0	0	4	0
Bacillus	0	0	4	0
Margalitia	0	0	1	0
Priestia	0	0	1	0
Flavobacterium	0	0	0	7
Taibaiella	0	0	0	1
Arcicella	0	0	0	1
