# Supplementary material for: Structure and Function Analysis of Cultivated Meconopsis integrifolia Soil Microbial Community Based on High-Throughput Sequencing and Culturability
Source: Biology (Basel). 2023 Jan 19;12(2):160. doi: 10.3390/biology12020160 (PMC9952792; doi:10.3390/biology12020160)
Supplement: Supplementary file 1 [file biology-12-00160-s001.zip › supplementary files/Table S2.xlsx]

## Sheet: Sheet1
Table S2.The IAA standard curve
concentration	0	5	10	20	40	60	80
OD530	0	0.0296667	0.0756667	0.196667	0.358	0.532	0.697333
1	0	0.021	0.08	0.19	0.354	0.523	0.701
2	0	0.034	0.066	0.195	0.382	0.542	0.712
3	0	0.034	0.081	0.205	0.338	0.531	0.679
