# Supplementary material for: Structure and Function Analysis of Cultivated Meconopsis integrifolia Soil Microbial Community Based on High-Throughput Sequencing and Culturability
Source: Biology (Basel). 2023 Jan 19;12(2):160. doi: 10.3390/biology12020160 (PMC9952792; doi:10.3390/biology12020160)
Supplement: Supplementary file 1 [file biology-12-00160-s001.zip › supplementary files/Table S3.xlsx]

## Sheet: Sheet1
Table S3. Average organic phosphorus solubilization rate, inorganic phosphorus solubilization rate, and iron production carrier rate for all bacteria
Dissolved organic phosphorus rate
genus	strain number	repeat1		repeat2		repeat3		average dissolved organic phosphorus rate(D/d)
		D	d	D	d	D	d	D/d
Streptomyces	N1-26	20	11	22	14	22	13	1.64
	R2-10	23	11	24	12	23	11	2.06
	R2-13	20	12	21	11	22	14	1.72
	R2-18	20	12	18	10	24	15	1.69
Peribacillus	N1-13	12	10	13	10	14	11	1.27
	N1-73	22	11	21	12	21	11	1.95
Ensifer	N1-6	20	12	21	13	22	12	1.71
Bacillus	N1-18	20	14	20	17	20	18	1.24
Pedobacter	N1-17	12	9	12	8	14	7	1.61
Flavobacterium	N1-4	15	11	16	10	15	10	1.49
Pseudomonas	N1-12	17	10	17	13	13	12	1.36
Microbacterium	N1-72	18	10	18	11	18	10	1.75
Iron production carrier rate
genus	strain number	repeat1		repeat2		repeat3		average iron production carrier rate(D/d)
		D	d	D	d	D	d	D/d
Streptomyces	R2-18	22	14	22	13	21	13	1.63
	N1-26	22	12	22	14	23	15	1.64
	R2-10	10	8	10	8	12	9	1.28
Microbacterium	N1-21	22	17	24	18	22	20	1.24
	N1-72	22	10	19	9	21	10	2.14
	N1-15	11	9	10	8	10	8	1.24
Pseudomonas	N1-12	13	10	13	9	12	9	1.36
Ensifer	N1-6	21	14	27	14	25	14	1.74
Peribacillus	N1-73	27	15	27	15	28	15	1.82
Dissolved inorganic phosphorus rate
genus	strain number	repeat1		repeat2		repeat3		average dissolved inorganic phosphorus rate(D/d)
		D	d	D	d	D	d	D/d
Pseudomonas	N1-12	10	7	10	8	10	7	1.37
*D denotes the diameter of the transparent circle and d denotes the diameter of the bacteria
